# Supplementary material for: Novel Ruthenacarborane–NSAID Conjugates
Source: Molecules. 2025 Oct 22;30(21):4153. doi: 10.3390/molecules30214153 (PMC12608622; doi:10.3390/molecules30214153)
Supplement: Supplementary file 1 [file molecules-30-04153-s001.zip]

Archive with 1 entries (1 files):
- molecules-3904222-supplementary.pdf
